# Supplementary material for: COVID mortality in India: National survey data and health facility deaths
Source: Science. 2022 Jan 6;375(6581):667–71. doi: 10.1126/science.abm5154 (PMC9836201; doi:10.1126/science.abm5154)
Supplement: Supplementary file 4 — Movie S1 [file science.abm5154_movie_s1.zip]

Archive with 2 entries (2 files):
- science.abm5154_movie_s1.mp4
- __MACOSX/._science.abm5154_movie_s1.mp4
